# Supplementary material for: Using Large Language Models to Assess the Consistency of Randomized Controlled Trials on AI Interventions With CONSORT-AI: Cross-Sectional Survey
Source: J Med Internet Res. 2025 Sep 26;27:e72412. doi: 10.2196/72412 (PMC12466798; doi:10.2196/72412)
Supplement: Multimedia Appendix 3 [file jmir-v27-e72412-s003.xlsx]

## Sheet: evaluation results
Study Adherence to CONSORT-AI Guidelines
Ref #	1) Explain the intended use of the AI intervention in the context of the clinical pathway, including its purpose and its intended users (for example, healthcare professiona ls, patients, public).	GPT 4.0 (April 8) gpt-4-0125-preview	gpt-3.5-turbo-0125	claude-3-sonnet-20240229	gpt-3.5-turbo-1106	gpt-4-1106-preview	claude-3-Opus-20240229	2) State the inclusion and exclusion criteria at the level of the input data.	GPT 4.0 (April 8) gpt-4-0125-preview	gpt-3.5-turbo-0125	claude-3-sonnet-20240229	gpt-3.5-turbo-1106	gpt-4-1106-preview	claude-3-Opus-20240229	3) Describe how the AI intervention was integrated into the trial setting, including any onsite or offsite requirements.	GPT 4.0 (April 8) gpt-4-0125-preview	gpt-3.5-turbo-0125	claude-3-sonnet-20240229	gpt-3.5-turbo-1106	gpt-4-1106-preview	claude-3-Opus-20240229	4) State which version of the AI algorithm was used.	GPT 4.0 (April 8) gpt-4-0125-preview	gpt-3.5-turbo-0125	claude-3-sonnet-20240229	gpt-3.5-turbo-1106	gpt-4-1106-preview	claude-3-Opus-20240229	5) Describe how the input data were acquired and selected for the AI intervention.	GPT 4.0 (April 8) gpt-4-0125-preview	gpt-3.5-turbo-0125	claude-3-sonnet-20240229	gpt-3.5-turbo-1106	gpt-4-1106-preview	claude-3-Opus-20240229	6) Describe how poor quality or unavailable input data were assessed and handled.	GPT 4.0 (April 8) gpt-4-0125-preview	gpt-3.5-turbo-0125	claude-3-sonnet-20240229	gpt-3.5-turbo-1106	gpt-4-1106-preview	claude-3-Opus-20240229	7) Specify whether there was human–AI interaction in the handling of the input data, and what level of expertise was required of users.	GPT 4.0 (April 8) gpt-4-0125-preview	gpt-3.5-turbo-0125	claude-3-sonnet-20240229	gpt-3.5-turbo-1106	gpt-4-1106-preview	claude-3-Opus-20240229
1	1	1	1	1	1	1	1	1	0	1	0	1	0	0	1	1	1	1	1	1	1	0	0	1	0	1	0	0	1	1	1	1	1	1	1	0	0	1	0	1	0	0	1	1	1	0	1	1	0
2	1	1	1	1	1	1	1	1	1	1	0	1	1	0	1	1	1	1	1	1	1	0	0	1	0	1	1	0	1	1	1	1	1	1	1	0	0	1	0	1	0	0	0	1	1	0	1	1	1
3	1	1	1	1	1	0	1	1	0	0	0	0	0	1	1	0	0	0	0	0	1	1	0	0	0	0	0	0	1	1	0	0	0	0	1	0	0	0	0	0	0	0	0	0	0	0	0	0	1
4	1	1	1	1	1	1	1	1	1	1	0	1	1	1	1	1	1	1	0	1	1	0	1	1	1	1	1	1	1	1	1	1	1	1	1	0	1	1	1	1	1	1	1	1	1	0	0	1	1
5	1	1	1	1	1	0	1	1	0	1	0	1	0	1	0	0	0	0	1	0	0	0	0	0	0	1	0	0	1	1	1	1	1	1	1	0	0	0	0	1	0	0	1	1	0	1	1	0	1
6	1	1	0	1	1	1	1	1	0	0	0	0	0	0	1	1	0	1	0	1	1	0	0	0	0	0	0	0	1	1	0	1	0	1	1	0	0	0	0	0	0	0	1	1	0	1	0	1	0
7	1	1	1	1	1	1	1	1	0	1	0	0	1	0	1	0	1	0	0	1	0	0	0	1	0	0	0	0	1	1	1	1	0	1	1	0	0	1	0	0	0	0	0	0	1	0	0	1	0
8	1	1	0	1	0	1	1	0	0	1	0	0	0	1	1	1	0	0	0	0	1	1	1	0	1	0	0	0	1	0	0	0	0	0	1	0	0	0	0	0	0	0	1	0	0	1	0	0	1
9	1	1	1	1	1	1	1	1	0	1	0	0	0	0	0	1	1	1	1	1	1	1	1	1	0	1	1	0	1	1	1	1	1	1	1	0	0	1	0	0	0	0	1	1	1	0	1	1	0
10	1	1	1	1	1	1	1	1	0	0	0	1	1	0	1	1	0	1	1	1	1	0	0	0	0	1	1	0	1	1	0	1	1	1	1	0	0	0	0	1	0	0	0	1	0	1	1	1	1
11	1	1	0	1	1	1	1	1	0	1	0	1	0	0	0	0	0	1	1	1	0	0	0	0	0	1	1	0	1	1	1	1	1	1	1	0	0	0	0	0	0	0	0	1	0	0	1	1	0
12	1	1	1	1	1	1	1	1	0	1	1	0	0	0	0	1	1	1	0	0	1	0	1	1	0	0	1	0	1	1	1	1	0	1	1	0	0	1	0	0	1	1	1	1	1	1	0	1	1
13	1	1	1	1	1	1	1	1	0	1	0	0	1	0	1	1	1	1	0	1	0	1	0	1	0	1	1	0	1	1	1	1	1	1	1	1	0	1	0	0	1	0	1	1	1	0	1	1	0
14	1	1	1	1	1	1	1	1	0	1	0	1	1	1	1	1	1	1	1	1	1	0	1	1	1	1	1	0	1	1	1	1	1	1	1	0	1	1	0	1	1	1	1	1	1	1	1	1	1
15	1	1	1	1	1	1	1	0	0	0	0	0	0	0	1	0	0	1	0	0	0	0	0	0	0	1	0	0	1	1	0	1	0	1	1	0	0	0	0	0	0	0	1	1	0	1	0	1	1
16	1	1	0	1	1	1	1	1	0	1	0	1	0	0	1	1	0	1	0	1	1	0	1	0	0	0	1	0	1	1	0	1	1	1	1	0	0	0	0	0	0	0	0	1	0	1	1	1	1
17	1	1	0	1	1	1	1	1	0	1	0	1	0	1	1	1	0	1	1	1	1	1	0	1	0	1	1	0	1	1	1	1	1	1	1	0	0	0	0	1	1	0	1	1	0	1	1	1	1
18	1	1	1	1	1	1	1	0	0	1	0	0	1	0	1	1	0	1	0	1	1	0	0	0	0	0	1	0	1	1	0	1	0	1	1	0	0	0	0	0	0	0	1	1	0	1	0	1	1
19	1	1	0	1	1	1	1	1	0	1	0	1	0	0	1	0	0	1	1	1	0	0	0	0	0	1	1	0	1	1	1	1	1	1	1	0	0	0	0	1	1	0	1	1	0	1	1	1	1
20	1	1	1	1	1	1	1	1	1	1	0	1	1	0	1	1	1	1	1	1	1	1	0	1	0	1	0	0	1	1	1	1	1	1	1	0	0	1	0	1	1	0	1	1	1	0	1	1	0
21	1	1	1	1	1	1	1	1	0	1	0	1	0	0	0	0	0	0	0	0	0	0	0	0	0	0	0	0	0	1	0	1	0	1	1	0	0	0	0	0	0	0	1	0	0	0	0	0	0
22	1	1	1	1	1	1	1	1	0	1	0	0	0	0	1	1	1	1	0	1	0	0	0	1	0	0	0	0	1	1	1	1	0	1	1	1	0	1	0	0	0	0	1	1	1	1	0	1	1
23	1	1	1	1	1	1	1	1	0	0	0	1	0	0	1	0	0	0	0	0	0	1	0	0	0	0	0	0	1	1	0	1	1	1	1	0	1	0	0	0	0	0	0	0	0	0	0	0	0
24	1	1	1	1	1	1	1	1	0	1	0	1	0	0	1	1	1	1	1	1	1	1	0	1	0	1	0	0	1	1	1	1	1	1	1	0	0	1	0	1	0	0	1	1	1	1	1	1	1
25	1	1	0	1	1	1	1	1	1	1	0	0	1	0	1	1	0	1	0	1	0	0	0	0	0	1	1	0	1	1	0	1	0	1	0	0	1	0	0	0	1	0	1	1	0	0	0	1	1
26	1	1	1	1	1	1	1	1	1	1	0	1	1	0	1	1	1	1	1	1	1	1	1	1	0	1	1	1	1	1	1	1	1	1	1	1	1	1	1	1	1	1	1	1	1	0	1	1	1
27	1	1	1	1	1	1	1	0	0	1	0	1	1	0	1	1	1	1	1	1	1	0	1	1	0	1	1	0	0	1	1	1	1	1	1	0	0	1	0	1	0	0	1	1	1	0	1	1	0
28	1	1	1	1	1	1	1	1	1	1	0	1	1	0	1	1	1	1	1	1	1	0	1	1	0	1	1	0	1	1	1	1	1	1	1	0	0	1	0	1	1	0	1	1	1	0	1	1	1
29	1	1	1	1	1	1	1	1	0	1	0	0	1	0	1	1	1	1	0	1	0	0	0	1	0	0	1	0	1	1	1	1	0	1	0	0	0	1	0	0	0	0	1	1	1	1	0	1	0
30	1	1	1	1	1	1	1	1	0	1	0	1	1	0	1	1	1	0	0	1	0	0	0	1	0	0	0	0	1	1	1	1	1	1	1	0	0	1	0	0	0	0	0	1	1	1	0	1	0
31	1	1	1	1	1	1	1	1	0	1	0	1	1	0	1	1	1	1	1	1	1	0	1	1	1	1	1	0	1	1	1	1	1	1	1	0	0	1	1	0	0	1	1	1	1	1	1	1	0
32	1	1	1	1	1	1	1	0	0	1	0	0	1	0	1	0	1	0	0	1	1	0	0	1	0	0	0	0	1	1	1	1	0	1	1	0	0	1	0	0	0	0	1	1	1	1	0	1	0
33	1	1	1	1	1	1	1	1	0	1	0	1	0	0	0	1	1	1	0	0	0	0	0	1	0	0	0	0	1	1	1	1	0	1	1	0	0	1	0	0	0	0	1	1	1	1	0	1	1
34	1	1	1	1	1	1	1	1	1	1	1	0	1	0	1	1	1	0	0	1	1	0	0	1	0	1	1	0	1	1	1	1	1	1	1	0	1	1	1	0	1	1	1	1	1	1	0	1	1
35	1	1	1	1	1	1	1	1	0	1	0	0	1	0	1	1	0	0	0	1	0	1	1	1	1	1	1	0	1	1	0	0	0	1	0	0	0	0	0	0	1	0	1	1	0	0	0	1	0
36	1	1	1	1	1	1	1	1	1	1	0	1	1	1	1	0	1	0	0	1	1	0	0	1	0	0	1	0	1	1	1	1	1	1	1	0	0	1	1	0	1	0	0	0	1	0	0	0	0
37	1	1	1	1	1	1	1	1	1	1	1	0	1	1	1	1	0	1	0	1	1	0	0	1	0	1	1	0	1	1	0	1	1	1	1	0	1	0	1	0	1	1	1	1	0	0	0	1	0
38	1	1	1	1	1	1	1	1	0	1	1	1	1	0	1	1	1	1	1	1	1	1	1	1	1	1	1	0	1	1	1	1	1	1	1	0	0	1	1	1	1	0	1	1	1	1	1	1	1
39	1	1	1	1	1	1	1	1	0	1	0	1	0	0	1	1	1	1	1	1	1	1	0	1	1	1	0	0	1	1	1	1	1	1	1	0	0	1	0	1	0	0	0	1	1	1	1	1	0
40	1	1	1	1	1	1	1	1	0	1	0	1	0	0	1	1	1	1	0	1	1	1	0	1	0	1	0	0	1	1	1	1	1	1	1	0	0	1	0	0	0	0	1	1	1	1	1	1	1
41	1	1	1	1	1	1	1	1	0	1	1	1	1	1	1	1	1	1	1	1	1	0	0	1	0	1	0	0	1	1	1	1	1	1	1	0	0	1	0	1	1	0	1	1	1	1	1	1	0
	Gold standard							Gold standard							Gold standard							Gold standard							Gold standard							Gold standard							Gold standard
	© 2022 Plana D etal. JAMA Network Open.
	1 indicate reported	0 indicated not reported
[truncated: 28 more columns]
